# Supplementary material for: A Voltage-Gated Calcium Channel Regulates Lysosomal Fusion with Endosomes and Autophagosomes and Is Required for Neuronal Homeostasis
Source: PLoS Biol. 2015 Mar 26;13(3):e1002103. doi: 10.1371/journal.pbio.1002103 (PMC4374850; doi:10.1371/journal.pbio.1002103)
Supplement: S1 Data — (XLSX) [file pbio.1002103.s001.xlsx]

## Sheet: Fig 1B
Depolarization amplitude ERG
	CTL day 3	CTL day 33	cacJ day 3	cacJ day 33	cacF day 3	cacF day 33
	12.122	12.8281	15.6937	4.675	5.69375	6.85
	12.056	9.83437	16.175	6.04375	5.50625	6.8375
	10.697	13.1813	14.2125	11.1688	10.3937	4.1375
	8.934	12.5031	11.6281	3.65937	9.25312	5.34687
	10.797	11.9406	16.1312	10.9656	11.1406	11.9656
	9.857	8.56874	4.775		10.3281	11.7625
	7.766	10.5687	8.14062		8.21875	10.7219
	9.593	10.7687	8.99375		6.86249	11.3094
			9.80622		4.75937	3.34375
			8.50625		6.18749	5.40313
			8.09062		2.93125	11.2844
			9.15312		6.24375	9.74374
					7.07187
Average	10.2278	11.2742	10.9422	7.3025	7.2762	8.22552
stdev	1.49997	1.6103	3.76933	3.54002	2.45081	3.22655
SEM	0.530318	0.569329	1.08811	1.58315	0.679732	0.931425
n	8	8	12	5	13	12
On amplitude
	CTL day 3	CTL day 33	cacJ day 3	cacJ day 33	cacF day 3	cacF day 33
	1.559	1.859	2.578	0.1	1.078	0.322
	2.797	1.293	-0.063	0.17	0.382	1.332
	3.297	0.713	0.519	0.703	-0.566	0.037
	2.45	2.45	0.965	0	0.009	-0.031
	1.219	1.219	1.066	-0.15	0	0
	1.71	1.71	1.185	-0.234	0.231	1.041
	3.6		1.306	0.178	1.447	0.144
	2.51		-1.24	-0.182	0.525	1.657
	0.906		-0.884		0.444	0.434
			-0.368			-0.416
			0.263			0.8
			0.3			1.566
Average	2.22756	1.54067	0.468917	0.073125	0.394444	0.573833
stdev	0.932695	0.601122	1.04759	0.30057	0.596668	0.689707
SEM	0.310898	0.245407	0.302413	0.106267	0.198889	0.199101
n	9	6	12	8	9	12

## Sheet: Fig 2C
capitate projections/cartridge
	CTL day3	CTL day 27	cacJ day 3	cacJ day 33	cacF day3	cacF day 33
	7	9	9	2	12	1
	5	11	7	10	8	0
	6	11	7	5	11	4
	6	7	10	3	11	3
	9	8	19	0	15	0
	10	10	10	13	7	1
	10	8	10	3	11	0
	5	13	20	1	13	0
	4	7	2	9	16	4
Average	6.88889	9.33333	10.4444	5.11111	11.5556	1.44444
stdev	2.26078	2.06155	5.72519	4.51233	2.92024	1.74005
SEM	0.753592	0.687184	1.9084	1.50411	0.973412	0.580017
n	9	9	9	9	9	9

## Sheet: Fig 2D
Active zones/cartridge
	CTL day3	CTL day 27	cacJ day 3	cacJ day 33	cacF day3	cacF day 33
	4	4	4	2	3	2
	5	3	4	2	4	0
	6	2	4	2	3	2
	4	4	4	3	4	2
	7	3	2	0	6	2
	8	4	2	4	5	0
	4	5	3	1	7	1
	4	2	6	3	2	0
	4	3	4	2	2	2
Average	5.11111	3.33333	3.66667	2.11111	4	1.22222
stdev	1.53659	1	1.22474	1.16667	1.73205	0.971825
SEM	0.512197	0.333333	0.408248	0.388889	0.57735	0.323942
n	9	9	9	9	9	9

## Sheet: Fig 2E
mitochondria/cartridge
	CTL day3	CTL day 27	cacJ day 3	cacJ day 33	cacF day3	cacF day 33
	12	8	15	26	21	18
	9	10	12	23	25	9
	11	15	15	30	27	22
	14	13	12	15	15	29
	12	16	13	16	14	18
	13	10	10	32	22	21
	10	9	16	12	12	50
	15	22	15	33	34	17
	8	8	13	12	10	30
Average	11.5556	12.3333	13.4444	22.1111	20	23.7778
stdev	2.29734	4.66369	1.94365	8.56511	7.90569	11.7023
SEM	0.76578	1.55456	0.647884	2.85504	2.63523	3.90078
n	9	9	9	9	9	9

## Sheet: Fig 2F
	Autophagosomes	Amphisomes/Autolysosomes	Lysosomes	Fusion primed vesicles
CTL d27	0	1	1	0
	0	0	1	0
	1	0	0	0
	1	0	0	0
	0	0	0	0
	0	0	0	0
	0	0	0	0
	0	1	1	0
	1	0	0	0
	0	0	0	0
average	0.3	0.2	0.3	0
stdev	0.483046	0.421637	0.483046	0
SEM	0.152753	0.133333	0.152753	0
n	10	10	10	10
cacJ d27	4	7	4	14
	4	5	0	14
	2	9	3	15
	2	8	0	12
	3	9	2	13
	2	9	4	14
average	2.83333	7.83333	2.16667	13.6667
stdev	0.983192	1.60208	1.83485	1.0328
SEM	0.401386	0.654047	0.749074	0.421637
n	6	6	6	6
cacF d27	1	6	4	9
	3	10	5	21
	1	5	1	5
	2	5	4	11
	1	7	5	16
	3	8	2	4
	2	8	2	8
	3	11	9	19
	4	8	3	7
average	2.22222	7.55556	3.88889	11.1111
stdev	1.09291	2.06828	2.36878	6.15314
SEM	0.364302	0.689426	0.789593	2.05105
n	9	9	9	9

## Sheet: Fig 2I
ratio of p62/tub	CTL	cacJ
	0.284324	0.475612
	0.546145	1.08861
	0.652257	1.68034
ratio normalized to CTL	CTL	cacJ
	1	1.67278
	1	1.99327
	1	2.5762
Average	1	2.08075
stdev	0	0.458019
SEM	0	0.264437
n	3	3

## Sheet: Fig 3C
AVs/cartridge
	stj D1	stj D30
	1	4
	0	10
	0	8
	0	9
	0	5
	0	5
	0	7
	1	13
	0	8
	0	16
	0	31
	0	7
	0	3
	0	8
	0	5
	0	4
	0	8
	0	9
	0	6
	0	20
	0	9
	0	6
	0	16
	0	9
	0	5
	0	12
	0	6
	0	12
	0	11
	0	14
		31
Average	0.0666667	10.2258
stdev	0.253708	6.81523
SEM	0.0463206	1.22405
n	30	31

## Sheet: Fig 3F
AVs/cartridge
	V0 D1	V0 D30
	0	23
	0	14
	0	20
	3	22
	0	28
	0	20
	5	21
	0	10
	16	23
	0	17
	1	13
	0	18
	0	18
	0	26
	1	13
	4	17
	5
	0
	0
	4
	8
	1
	0
	7
	8
	0
	1
	0
	0
	1
	3
Average	2.19355	18.9375
stdev	3.60018	4.93246
SEM	0.646611	1.23312
n	31	16

## Sheet: Fig 3I
AVs/cartridge
	n-syb D1	n-Syb D30
	0	1
	0	0
	0	1
	0	0
	0	0
	0	0
	0	1
	0	0
	1	0
	0	0
	0	0
	0	0
	0	0
	1	0
	0	2
	0	7
		1
		0
		0
		0
		1
		0
		0
		0
		1
		3
		0
		0
Average	0.125	0.642857
stdev	0.341565	1.44566
SEM	0.0853913	0.273205
n	16	28

## Sheet: Fig 3L
AVs/cartridge
	VAMP7 D1	VAMP7 D30
	2	11
	1	27
	0	15
	1	6
	0	11
	0	5
	2	12
	0	7
	0	18
	1	10
	2	22
	0	15
	1	26
	0	33
	0	17
	1	8
	0	15
	0
	1
	1
Average	0.65	15.1765
stdev	0.74516	7.94698
SEM	0.166623	1.92742
n	20	17

[truncated: 13 more sheets: Fig 3O, Fig 4F, Fig 4G, Fig 5C , Fig 6B, Fig 6C, Fig 6D, Fig 6F, Fig 7B, Fig 7D, Fig S1B, Fig S3, Fig S10]
