# Supplementary material for: A Voltage-Gated Calcium Channel Regulates Lysosomal Fusion with Endosomes and Autophagosomes and Is Required for Neuronal Homeostasis
Source: PLoS Biol. 2015 Mar 26;13(3):e1002103. doi: 10.1371/journal.pbio.1002103 (PMC4374850; doi:10.1371/journal.pbio.1002103)
Supplement: S1 Table — (XLSX) [file pbio.1002103.s012.xlsx]

## Sheet: 工作表1
Table S1
Atg5/Atg7 neuronal knockouts	Cacna1a mutants	Cacna2d2 mutants
Decreased body size/weight [1,2]	Decreased body size/weight	Decreased body size/weight
Decreased cerebellum size [1,2]	Decreased cerebellum size	Decreased cerebellum size
Ataxic at 3 wks [1,2]	Ataxic at 3 wks	Ataxic at 4 wks
Loss of purkinje cells starting at 4 wks [1,2]	Loss of purkinje cells	None until day 55
P62 aggregates [3]	P62 aggregates [5]
Stacks of cisternal membranes [4]	Expanded Golgi stacks	Expanded Golgi stacks
Large neurites filled with pleomorphic smooth ER [3]	Expanded ER	Expanded ER
More cytoplasmic vesicles [4]	More cytoplasmic vesicles	More cytoplasmic vesicles
1. T. Hara et al., Nature 441, 885 (Jun 15, 2006)
2. M. Komatsu et al., Nature 441, 880 (Jun 15, 2006)
3. M. Komatsu et al., Cell 131, 1149 (Dec 14, 2007)
4. M. Komatsu et al., Proc Natl Acad Sci U S A 104, 14489 (Sep 4, 2007)
5. K. Seidel et al., Clin Neuropathol 28, 344 (Sep-Oct, 2009)
